# Supplementary material for: Development of Polylactic Acid Films with Alkali- and Acetylation-Treated Flax and Hemp Fillers via Solution Casting Technique
Source: Polymers (Basel). 2024 Apr 5;16(7):996. doi: 10.3390/polym16070996 (PMC11013793; doi:10.3390/polym16070996)
Supplement: Supplementary file 1 [file polymers-16-00996-s001.zip]

Archive with 1 entries (1 files):
- polymers-2872476-supplementary.pdf
